# Supplementary material for: Does the green finance policy affect the efficiency of corporate investment? Evidence from China’s green finance reform and innovation pilot zones
Source: PLoS One. 2024 Nov 15;19(11):e0313861. doi: 10.1371/journal.pone.0313861 (PMC11567554; doi:10.1371/journal.pone.0313861)
Supplement: S1 File — (ZIP) [file pone.0313861.s001.zip]

Archive with 3 entries (2 files):
- plos one/code.do
- plos one/data.dta
- plos one/
