# Supplementary material for: Does the green finance policy affect the efficiency of corporate investment? Evidence from China’s green finance reform and innovation pilot zones
Source: PLoS One. 2024 Nov 15;19(11):e0313861. doi: 10.1371/journal.pone.0313861 (PMC11567554; doi:10.1371/journal.pone.0313861)
Supplement: S1 File — (ZIP) [file pone.0313861.s001.zip › plos one/code.do]

cd"D:\plos one"
use"data.dta",clear
**Correlation analysis
pwcorr_a Absinv TESTGFP Top	Indep	Lever	BM	Grow	ATO	AGE	EQ , star1(0.01) star5(0.05) star10(0.1)
**Descriptive stats
sum Absinv Underinv Overinv Top	Indep	Lever	BM	Grow	ATO	AGE	EQ
**The trend of average inefficient investment from 2012 to 2022.
bysort year : egen Absinvavr = mean(Absinv)
graph  twoway line Absinvavr year , ylabel(0(.02)0.1) xlabel(2012(1)2022)
**Baseline regression
reghdfe Absinv TESTGFP , absorb(province industy year)  vce(cluster id) 

reghdfe Absinv TESTGFP  Top	Indep	Lever	BM	Grow	ATO	AGE	EQ, absorb(province industy year)  vce(cluster id) 

outreg2 using absinv.doc, tstat dec(4)  title("t-statistics!") append

*Under-investment and Over-investment
reghdfe Underinv TESTGFP Top	Indep	Lever	BM	Grow	ATO	AGE	EQ, absorb(industy province year)  vce(cluster id) 
 
reghdfe Overinv TESTGFP Top	Indep	Lever	BM	Grow	ATO	AGE	EQ, absorb(industy province year)  vce(cluster id)  

outreg2 using OverUnderinv.doc, tstat dec(4)  title("t-statistics!") append

**Parallel trend test
 gen pre_1 = (policy == - 1 & trtest == 1)

reghdfe Absinv  pre_5	pre_4	pre_3	pre_2	current	post_1	post_2	post_3	post_4	post_5 pre_1  Top	Indep	Lever	BM	Grow	ATO	AGE	EQ, absorb(province industy year)  vce(cluster id) 

coefplot,baselevels vertical keep(pre_* current post_*)omitted order(pre_5 pre_4 pre_3 pre_2 pre_1 current post_1 post_2 post_3 post_4 post_5)  yline(0) xline(6,lp(shortdash)) ytitle("Policy dynamic effects") xtitle("Time") addplot(line @b @at) ciopts(recast(rcap)) scheme(s1mono) coeflabels(pre_5="-5" pre_4="-4" pre_3="-3"	pre_2="-2" pre_1="-1" current="0"	post_1="1"	post_2="2"	post_3="3" post_4="4" post_5="5")

**psm-did
sum Absinv
psmatch2 TEST Top	Indep	Lever	BM	Grow	ATO	AGE	EQ, outcome(Absinv) n(1) ate ties logit common
pstest Top	Indep	Lever	BM	Grow	ATO	AGE	EQ, both gragh
 
reghdfe Absinv TESTGFP  if _weight!=.,noabsorb  vce(cluster id)

reghdfe Absinv TESTGFP  if _weight!=.,absorb(province year industy)  vce(cluster id)
 
reghdfe Absinv TESTGFP  Top	Indep	Lever	BM	Grow	ATO	AGE	EQ if _weight!=.,noabsorb vce(cluster id)
 
reghdfe Absinv TESTGFP Top	Indep	Lever	BM	Grow	ATO	AGE	EQ if _weight!=.,absorb(year province industy)  vce(cluster id)

outreg2 using psmdid.doc, tstat dec(4)  title("t-statistics!") append

**Placebo test
sysdir set PLUS"D:\ado\plus" 
sysdir set PERSONAL "D:\ado\personal"
sysdir set OLDPLACE "D:\ado\oldplace"
ssc install dpplot
bys trtest:gen Number=_N

permute TESTGFP beta = _b[TESTGFP] se = _se[TESTGFP] df = e(df_r), reps(500) rseed(5859) saving("Placebo test.dta"):reghdfe Absinv TESTGFP Top	Indep	Lever	BM	Grow	ATO	AGE	EQ, absorb(industy province year)  vce(cluster id) 

cd"D:\file"
use "Placebo test.dta", clear
gen t_value1 = beta / se
gen p_value1 = 2 * ttail(df, abs(beta/se))

twoway(scatter p_value beta, xlabel(-0.01(0.005)0.01) ylabel(0(0.2)1,nogrid) yline(0.005,lp(shortdash)) xline(-0.0059,lp(shortdash)) xtitle(Estimated coefficient)ytitle(p-value) msymbol(smcircle_hollow)mcolor(blue)  legend(off))(kdensity beta,yaxis(2) legend(off)),ytitle("p-value", axis(1))

**Excluding other event interventions1
gen heavy=1 if industry=="B06"|industry=="B07"|industry=="B08"|industry=="B09"|industry=="C17"|industry=="C19"|industry=="C22"|industry=="C25"|industry=="C26"|industry=="C28"|industry=="C29"|industry=="C30"|industry=="C31"|industry=="C32"|industry=="D44"
replace heavy=0 if heavy==.
gen EP15 = 0
replace EP15 =1 if year>=2015
gen EP16 = 0
replace EP16 =1 if year>=2016
gen Envipo = heavy*EP15
gen Grefi =heavy*EP16
gen EP18 = 0
replace EP18 =1 if year>=2018
gen Envitax = heavy*EP18
reghdfe Absinv TESTGFP Envipo Envitax Grefi Top	Indep	Lever	BM	Grow	ATO	AGE	EQ, absorb(province industy year)  vce(cluster id) 

outreg2 using policy151618.doc, tstat dec(4)  title("t-statistics!") append

**Excluding other event interventions2
gen year20 =year
replace year20 =. if year == 2020

reghdfe Absinv TESTGFP Top	Indep	Lever	BM	Grow	ATO	AGE	EQ if year20!=., absorb(province industy year)  vce(cluster id) 

outreg2 using drop2020.doc, tstat dec(4)  title("t-statistics!") append

**Excluding other event interventions3
gen year1519 =year
replace year1519 =. if year>2019

reghdfe Absinv TESTGFP  Top	Indep	Lever	BM	Grow	ATO	AGE	EQ if year1519!=., absorb(province industy year)  vce(cluster id)

outreg2 using year1519.doc, tstat dec(4)  title("t-statistics!") append

**Replace the explanatory variables
  
reghdfe Absinvre TESTGFP Top	Indep	Lever	BM	Grow	ATO	AGE	EQ, absorb(industy province year)  vce(cluster id) 

outreg2 using absinvre.doc, tstat dec(4)  title("t-statistics!") append

///Analysis of impact mechanisms
**Financial resource mismatch

gen aver=LXZC/(FZHJ-YSZK)
bys Industry year: egen Industryaver=mean(aver)
gen FM=aver/Industryaver
gen absFM=abs(FM)
winsor2 absFM ,  cuts(1 99) replace by(year)

reghdfe Absinv  TESTGFP  Top	Indep	Lever	BM	Grow	ATO	AGE	EQ if absFM !=., absorb(province industy year)  vce(cluster id) 

outreg2 using absfm.doc, tstat dec(4)  title("t-statistics!") append

reghdfe absFM TESTGFP  Top	Indep	Lever	BM	Grow	ATO	AGE	EQ, absorb(industy province year)  vce(cluster id)  

outreg2 using absfm.doc, tstat dec(4)  title("t-statistics!") append

**Agency cost

winsor2 agen ,  cuts(1 99) replace by(year)

reghdfe Absinv TESTGFP Top	Indep	Lever	BM	Grow	ATO	AGE	EQ if agen !=., absorb(industy province year)  vce(cluster id) 

outreg2 using agen.doc, tstat dec(4)  title("t-statistics!") append

reghdfe agen TESTGFP  Top	Indep	Lever	BM	Grow	ATO	AGE	EQ, absorb(industy province year)  vce(cluster id)  

outreg2 using agen.doc, tstat dec(4)  title("t-statistics!") append

///Heterogeneity Analysis
**State-Owned Enterprises

gen didsoe = TESTGFP*SOE

reghdfe Absinv didsoe TESTGFP   SOE Top	Indep	Lever	BM	Grow	ATO	AGE	EQ, absorb(industy province year)  vce(cluster id) 

outreg2 using soe.doc, tstat dec(4)  title("t-statistics!") append

**Research and development

winsor2 RD ,  cuts(1 99) replace by(year)
sum RD
bysort industy year :egen RD_median = median(RD)
replace RD_median=. if RD==.
gen D_RD =1 if RD>RD_median
replace D_RD =0 if D_RD !=1
replace D_RD=. if RD==.
gen didRD =TESTGFP*D_RD

reghdfe Absinv  didRD   TESTGFP   D_RD  Top	Indep	Lever	BM	Grow	ATO	AGE	EQ, absorb(industy province year)  vce(cluster id) 

outreg2 using rd.doc, tstat dec(4)  title("t-statistics!") append
